# Supplementary material for: Can We Form Mesoporous Zeolites by Steam Assisted Crystallization of MCM-41?
Source: Molecules. 2022 Dec 15;27(24):8934. doi: 10.3390/molecules27248934 (PMC9783799; doi:10.3390/molecules27248934)
Supplement: Supplementary file 1 [file molecules-27-08934-s001.zip]

Archive with 1 entries (1 files):
- molecules-2055400-supplementary.pdf
